# Supplementary material for: In Vitro Antimicrobial and Cytotoxic Effects of Solvent-Fractionated Extracts from Raphionacme hirsuta (E.Mey.) R.A.Dyer (Apocynaceae) Bulbs
Source: Life (Basel). 2026 Jul 13;16(7):1154. doi: 10.3390/life16071154 (PMC13412674; doi:10.3390/life16071154)
Supplement: Supplementary file 1 [file life-16-01154-s001.zip]

Archive with 1 entries (1 files):
- life-4112912-supplementary.pdf
